# Supplementary material for: New replacement name for Chrysotus infirmus Wei, Zhang & Zhou, 2014 (Diptera, Dolichopodidae, Diaphorinae)
Source: Zookeys. 2016 Jul 28;(607):145–6. doi: 10.3897/zookeys.607.9543 (PMC4978032; doi:10.3897/zookeys.607.9543)
Supplement: XML Treatment for Chrysotus weii [file zookeys.607.9543-treatment1.xml]

<!DOCTYPE tp:taxon-treatment
  PUBLIC "-//TaxonX//DTD Taxonomic Treatment Publishing DTD v0 20100105//EN" "tax-treatment-NSO.dtd">
<tp:taxon-treatment xmlns:tp="http://www.plazi.org/taxpub"><tp:treatment-meta><kwd-group><label>Taxon classification</label><kwd><named-content content-type="kingdom">Animalia</named-content></kwd><kwd><named-content content-type="order">Diptera</named-content></kwd><kwd><named-content content-type="family">Dolichopodidae</named-content></kwd></kwd-group><mixed-citation publication-type="journal"><person-group><name><surname>Zhou</surname><given-names>Zheng-Xiang</given-names></name></person-group><article-title>New replacement name for <italic><tp:taxon-name><tp:taxon-name-part taxon-name-part-type="genus">Chrysotus</tp:taxon-name-part> <tp:taxon-name-part taxon-name-part-type="species">infirmus</tp:taxon-name-part></tp:taxon-name></italic> Wei, Zhang &amp; Zhou, 2014 (<tp:taxon-name><tp:taxon-name-part taxon-name-part-type="order">Diptera</tp:taxon-name-part></tp:taxon-name>, <tp:taxon-name><tp:taxon-name-part taxon-name-part-type="family">Dolichopodidae</tp:taxon-name-part></tp:taxon-name>, <tp:taxon-name><tp:taxon-name-part taxon-name-part-type="subfamily">Diaphorinae</tp:taxon-name-part></tp:taxon-name>)</article-title><source>Zookeys</source><day>28</day><month>7</month><year>2016</year><volume>2016</volume><issue>607</issue><fpage>145</fpage><lpage>146</lpage><pub-id pub-id-type="doi">10.3897/zookeys.607.9543</pub-id></mixed-citation></tp:treatment-meta><tp:nomenclature><tp:taxon-name>
            <tp:taxon-name-part taxon-name-part-type="genus">Chrysotus</tp:taxon-name-part>
            <tp:taxon-name-part taxon-name-part-type="species">weii</tp:taxon-name-part>
          </tp:taxon-name><tp:taxon-authority>Zhou</tp:taxon-authority><tp:taxon-status xmlns:xlink="http://www.w3.org/1999/xlink" xlink:type="simple">nom. n.</tp:taxon-status><tp:nomenclature-citation-list><tp:nomenclature-citation><tp:taxon-name>
                <tp:taxon-name-part taxon-name-part-type="genus">Chrysotus</tp:taxon-name-part> <tp:taxon-name-part taxon-name-part-type="species">infirmus</tp:taxon-name-part></tp:taxon-name><comment>Wei, Zhang &amp; Zhou, 2014: 55. Preoccupied by <xref ref-type="bibr" rid="B2">Parent 1933</xref>:179.</comment></tp:nomenclature-citation></tp:nomenclature-citation-list></tp:nomenclature><tp:treatment-sec sec-type="etymology" id="SECID0E5CAC"><title>Etymology.</title><p>Specific epithet is dedicated to Prof . Wei Lianmeng, for his contributions to the systematic work of Chinese <tp:taxon-name><tp:taxon-name-part taxon-name-part-type="order">Diptera</tp:taxon-name-part></tp:taxon-name>.</p></tp:treatment-sec><tp:treatment-sec sec-type="distribution" id="SECID0EJDAC"><title>Distribution.</title><p>China (Guizhou).</p><sec sec-type="Summary of nomenclatural changes" id="SECID0EODAC"><title>Summary of nomenclatural changes</title><p>
              <italic><tp:taxon-name><tp:taxon-name-part taxon-name-part-type="genus">Chrysotus</tp:taxon-name-part> <tp:taxon-name-part taxon-name-part-type="species">weii</tp:taxon-name-part></tp:taxon-name></italic> Zhou, <bold>nom. n.</bold>= <italic><tp:taxon-name><tp:taxon-name-part taxon-name-part-type="genus">Chrysotus</tp:taxon-name-part> <tp:taxon-name-part taxon-name-part-type="species">infirmus</tp:taxon-name-part></tp:taxon-name></italic> Wei, Zhang &amp; Zhou, 2014 (nec Parent, 1933)</p></sec></tp:treatment-sec><ref-list><ref id="B2"><mixed-citation xmlns:xlink="http://www.w3.org/1999/xlink" xlink:type="simple">
          <person-group><name name-style="western"><surname>Parent</surname><given-names>O</given-names></name></person-group> (<year>1933</year>) <article-title>Nouvelle étude sur les Diptères Dolichopodides de la région australienne.</article-title> <source>Annales de la Société Scientifique de Bruxelles (B)</source> <volume>53</volume>: <fpage>170</fpage>–<lpage>187</lpage>.</mixed-citation></ref></ref-list></tp:taxon-treatment>
